# Supplementary material for: FYCO1 Peptide Analogs: Design and Characterization of Autophagy Inhibitors as Co-Adjuvants in Taxane Chemotherapy of Prostate Cancer
Source: Int J Mol Sci. 2025 Jun 3;26(11):5365. doi: 10.3390/ijms26115365 (PMC12154284; doi:10.3390/ijms26115365)
Supplement: Supplementary file 1 [file ijms-26-05365-s001.zip]

Archive with 1 entries (1 files):
- ijms-3657995-supplementary.pdf
